# Supplementary material for: Hypoadrenocorticism in a Dog Following Recovery from Alpha-Amanitin Intoxication
Source: Vet Sci. 2023 Aug 3;10(8):500. doi: 10.3390/vetsci10080500 (PMC10459733; doi:10.3390/vetsci10080500)
Supplement: Supplementary file 1 [file vetsci-10-00500-s001.zip]

Archive with 1 entries (1 files):
- vetsci-2491518-supplementary.pdf
